# Supplementary material for: Green Synthesis of Blumea balsamifera Oil Nanoemulsions Stabilized by Natural Emulsifiers and Its Effect on Wound Healing
Source: Molecules. 2024 Apr 26;29(9):1994. doi: 10.3390/molecules29091994 (PMC11085480; doi:10.3390/molecules29091994)
Supplement: Supplementary file 1 [file molecules-29-01994-s001.zip]

Archive with 1 entries (1 files):
- molecules-2923854-supplementary.pdf
